# Supplementary material for: Can you repeat the question? Paradata as a lens to understand respondent experience answering cognitively demanding, sensitive questions
Source: PLoS One. 2021 Jun 7;16(6):e0252512. doi: 10.1371/journal.pone.0252512 (PMC8183984; doi:10.1371/journal.pone.0252512)
Supplement: S2 File — (XLSX) [file pone.0252512.s002.xlsx]

## Sheet: Stage5_models_2021
	OLS		OLS (with interviewer characteristics)		Fixed effects		Random effects (with interviewer characteristics)
	b	ci95	b	ci95	b	ci95	b	ci95
abortion (exposure)	6.12***	2.78,9.46	5.28***	1.77,8.78	5.92***	2.46,9.37	5.17***	1.63,8.71
0.age10	0	0.00,0.00	0	0.00,0.00	0	0.00,0.00	0	0.00,0.00
1.age10	-0.63	-2.86,1.59	-0.4	-2.75,1.95	-1.36	-3.60,0.87	-0.81	-3.16,1.53
2.age10	-0.69	-3.34,1.95	-0.77	-3.55,2.01	-1.89	-4.56,0.79	-1.35	-4.13,1.43
3.age10	-2.74*	-5.63,0.16	-2.78*	-5.83,0.27	-3.64**	-6.59,-0.70	-3.26**	-6.32,-0.21
1.FQmarital_statusv2	0	0.00,0.00	0	0.00,0.00	0	0.00,0.00	0	0.00,0.00
2.FQmarital_statusv2	1.23	-2.19,4.65	0.61	-2.92,4.13	1.41	-2.01,4.84	0.69	-2.82,4.20
3.FQmarital_statusv2	-0.54	-3.06,1.98	-0.3	-2.97,2.37	-0.65	-3.19,1.89	-0.46	-3.12,2.21
0.edu4	0	0.00,0.00	0	0.00,0.00	0	0.00,0.00	0	0.00,0.00
1.edu4	-0.75	-2.31,0.80	-0.73	-2.38,0.93	-0.43	-2.01,1.16	-0.58	-2.24,1.09
2.edu4	-0.71	-2.62,1.19	-0.87	-2.89,1.15	-0.44	-2.42,1.54	-0.69	-2.73,1.35
3.edu4	-0.65	-2.67,1.36	-0.37	-2.50,1.76	0.15	-1.98,2.29	0.01	-2.16,2.18
1.wealthquintile	0	0.00,0.00	0	0.00,0.00	0	0.00,0.00	0	0.00,0.00
2.wealthquintile	-0.24	-2.12,1.64	-1.3	-3.33,0.73	1.4	-0.74,3.54	-0.7	-2.83,1.43
3.wealthquintile	-1.31	-3.18,0.56	-1.98*	-3.98,0.01	1.13	-1.14,3.40	-1.21	-3.36,0.94
4.wealthquintile	0.17	-1.80,2.14	-0.23	-2.36,1.90	2.25*	-0.18,4.68	0.28	-2.01,2.57
5.wealthquintile	-0.07	-2.22,2.08	-0.71	-3.02,1.61	1.92	-0.74,4.58	-0.22	-2.72,2.28
1.caste	0	0.00,0.00	0	0.00,0.00	0	0.00,0.00	0	0.00,0.00
2.caste	-1.53*	-3.30,0.24	-0.66	-2.55,1.23	-2.80**	-5.20,-0.41	-1.11	-3.22,0.99
3.caste	-1.78**	-3.26,-0.30	-1.64**	-3.25,-0.02	-1.91**	-3.80,-0.02	-1.77*	-3.55,0.01
4.caste	-1.13	-2.88,0.62	-0.61	-2.49,1.27	-0.15	-2.41,2.10	-0.46	-2.54,1.62
1.religion3	0	0.00,0.00	0	0.00,0.00	0	0.00,0.00	0	0.00,0.00
2.religion3	-1.32	-3.11,0.48	-1.79*	-3.78,0.20	-1.27	-4.11,1.57	-1.68	-4.03,0.66
3.religion3	0.69	-4.26,5.64	1.14	-3.78,6.06	-1.56	-6.86,3.74	-0.13	-5.18,4.91
0.urban	0	0.00,0.00	0	0.00,0.00			0	0.00,0.00
1.urban	0.78	-0.68,2.24	0.74	-0.82,2.29			0.6	-1.48,2.68
0.parity	0	0.00,0.00	0	0.00,0.00	0	0.00,0.00	0	0.00,0.00
1.parity	-0.33	-2.48,1.81	0.07	-2.18,2.33	0.02	-2.13,2.17	0.17	-2.08,2.41
2.parity	-0.16	-2.55,2.23	0.4	-2.13,2.92	0.75	-1.65,3.16	0.72	-1.80,3.24
3.parity	0.2	-2.78,3.19	1.18	-2.00,4.36	2.3	-0.73,5.33	2.08	-1.11,5.26
0.acquainted2	0	0.00,0.00	0	0.00,0.00	0	0.00,0.00	0	0.00,0.00
1.acquainted2	0.92	-0.23,2.07	1.20*	-0.06,2.46	-0.62	-2.62,1.38	0.88	-0.64,2.40
0.RE_age10			0	0.00,0.00			0	0.00,0.00
1.RE_age10			-2.91**	-5.25,-0.57			-2.94*	-6.13,0.26
2.RE_age10			-1.51	-4.37,1.36			-1.64	-5.58,2.29
3.RE_age10			-2.3	-6.55,1.95			-2.12	-8.07,3.82
0.RE_edu3			0	0.00,0.00			0	0.00,0.00
1.RE_edu3			-1.55**	-3.05,-0.06			-1.48	-3.54,0.57
2.RE_edu3			1.56*	-0.09,3.20			1.53	-0.74,3.81
RE_married_ever			0.87	-1.33,3.07			0.96	-2.07,3.99
0.RE_parity			0	0.00,0.00			0	0.00,0.00
1.RE_parity			0.61	-1.39,2.60			0.61	-2.16,3.37
2.RE_parity			3.25**	0.41,6.09			3.19	-0.78,7.17
RE_abortion_illegal			0.03	-1.26,1.32			0.15	-1.62,1.92
Constant	-1.15	-4.21,1.90	-0.15	-4.04,3.73	-1.64	-5.13,1.85	-0.23	-4.72,4.26
aic	54223.4		47615.1		53898.3		.
ll	-27087.7		-23774.5		-26926.1
N	6017		5298		6017		5298
Hausman p-value:
Versus fixed		<0.001		"model fitted on these data fails to meet the asymptotic assumptions of the Hausman test"
Versus random							0.8868
		*Reject null in relation to OLS; keep fixed effects					*Fail to reject null; keep random effects model with interviewer characteristics
